# Supplementary material for: Genetic analysis of the single internode dwarf 1 mutant in barley
Source: BMC Plant Biol. 2025 Jul 2;25:797. doi: 10.1186/s12870-025-06790-6 (PMC12220251; doi:10.1186/s12870-025-06790-6)
Supplement: Supplementary file 1 — Supplementary Material 1. [file 12870_2025_6790_MOESM1_ESM.xlsx]

## Sheet: Additional Table 1
Additional Table 1 SNP genotyping of 48 F2 plants and the parental lines with the barley 50k iSelect SNP Array. M1-M26 are F2s with mutant phenotype, and WT1-22 are normal F2s. Genotypes for called SNPs were converted to the codes of red “A”(Bowman), green “B” (BW850), yellow “H” (hybrid) and blank “-” (missing).
Name	Chr	Position (V1)	Bowman	BW850	M1	M2	M3	M4	M5	M6	M7	M8	M9	M10	M11	M12	M13	M14	M15	M16	M17	M18	M19	M20	M21	M22	M23	M24	M25	M26	WT1	WT2	WT3	WT4	WT5	WT6	WT7	WT8	WT9	WT10	WT11	WT12	WT13	WT14	WT15	WT16	WT17	WT18	WT19
JHI-Hv50k-2016-227840	4H	4193122	A	B	H	H	H	B	H	B	H	H	A	A	H	H	H	H	B	A	H	H	H	H	A	H	H	A	H	H	B	A	B	H	H	B	H	B	A	B	A	A	H	B	H	H	B	H	H
JHI-Hv50k-2016-227841	4H	4193185	A	B	H	H	H	B	H	B	H	H	A	A	H	H	H	H	B	A	H	H	H	H	A	H	H	A	H	H	B	A	B	H	H	B	H	B	A	B	A	A	H	B	H	H	B	H	H
JHI-Hv50k-2016-227847	4H	4193741	A	B	H	H	H	B	H	B	H	H	A	A	H	H	H	H	B	A	H	H	H	H	A	H	H	A	H	H	B	A	B	H	H	B	H	B	A	B	A	A	H	B	H	H	B	H	H
JHI-Hv50k-2016-227928	4H	4294506	A	B	H	H	H	B	H	B	H	H	A	A	A	H	H	H	B	A	H	H	H	H	A	H	H	A	H	H	B	A	B	H	H	B	H	B	A	B	A	A	H	B	H	H	B	H	H
JHI-Hv50k-2016-227929	4H	4294875	A	B	H	H	H	B	H	B	H	H	A	A	A	H	H	H	B	A	H	H	H	H	A	H	H	A	H	H	B	A	B	H	H	B	H	B	A	B	A	A	H	B	H	H	B	H	H
JHI-Hv50k-2016-227932	4H	4296020	A	B	H	H	H	B	H	B	H	H	A	A	A	H	H	H	B	A	H	H	H	H	A	H	H	A	H	H	B	A	B	H	H	B	H	B	A	B	A	A	H	B	H	H	B	H	H
JHI-Hv50k-2016-227933	4H	4296469	A	B	H	H	H	B	H	B	H	H	A	A	A	H	H	H	B	A	H	H	H	H	A	H	H	A	H	H	B	A	B	H	H	B	H	B	A	B	A	A	H	B	H	H	B	H	H
JHI-Hv50k-2016-227940	4H	4311025	A	B	H	H	H	B	H	B	H	H	A	A	A	H	H	H	B	A	H	H	H	H	A	H	H	A	H	H	B	A	B	H	H	B	H	B	A	B	A	A	H	B	H	H	B	H	H
JHI-Hv50k-2016-227942	4H	4311261	A	B	H	H	H	B	H	B	H	H	A	A	A	H	H	H	B	A	H	H	H	H	A	H	H	A	H	H	B	A	B	H	H	B	H	B	A	B	A	A	H	B	H	H	B	H	H
JHI-Hv50k-2016-227949	4H	4314841	A	B	H	H	H	B	H	B	H	H	A	A	A	H	H	H	B	A	H	H	H	H	A	H	H	A	H	H	B	A	B	H	H	B	H	B	A	B	A	A	H	B	H	H	B	H	H
JHI-Hv50k-2016-227950	4H	4314919	A	B	H	H	H	B	H	B	H	H	A	A	A	H	H	H	B	A	H	H	H	H	A	H	H	A	H	H	B	A	B	H	H	B	H	B	A	B	A	A	H	B	H	H	B	H	H
JHI-Hv50k-2016-227961	4H	4368112	A	B	H	H	H	B	H	B	H	H	A	A	A	H	H	H	B	A	H	H	H	H	A	H	H	A	H	H	B	A	B	H	H	B	H	B	A	B	A	A	H	B	H	H	B	H	H
JHI-Hv50k-2016-227965	4H	4369143	A	B	H	H	H	B	H	B	H	H	A	A	A	H	H	H	B	A	H	H	H	H	A	H	H	A	H	H	B	A	B	H	H	B	H	B	A	B	A	A	H	B	H	H	B	H	H
JHI-Hv50k-2016-227981	4H	4370018	A	B	H	H	H	B	H	B	H	H	A	A	A	H	H	H	B	A	H	H	H	H	A	H	H	A	H	H	B	A	B	H	H	B	H	B	A	B	A	A	H	B	H	H	B	H	H
JHI-Hv50k-2016-227982	4H	4370164	A	B	H	H	H	B	H	B	H	H	A	A	A	H	H	H	B	A	H	H	H	H	A	H	H	A	H	H	B	A	B	H	H	B	H	B	A	B	A	A	H	B	H	H	B	H	H
JHI-Hv50k-2016-227986	4H	4370778	A	B	H	H	H	H	H	B	H	H	A	A	A	H	H	H	B	A	H	H	H	H	A	H	H	A	H	H	B	A	B	H	H	B	H	B	A	B	A	A	H	B	H	H	B	H	H
JHI-Hv50k-2016-227994	4H	4777185	A	B	H	H	H	H	H	B	H	H	A	A	A	A	A	A	A	A	H	A	H	A	A	A	A	A	H	H	B	A	B	A	H	B	H	B	A	B	A	A	H	B	H	H	A	H	H
JHI-Hv50k-2016-227995	4H	4777194	A	B	H	H	H	H	H	B	H	H	A	A	A	A	A	A	A	A	H	A	H	A	A	A	A	A	H	H	B	A	B	A	H	B	H	B	A	B	A	A	H	B	H	H	A	H	H
JHI-Hv50k-2016-227996	4H	4777402	A	B	H	H	H	H	H	B	H	H	A	A	A	A	A	A	A	A	H	A	H	A	A	A	A	A	H	H	B	A	B	A	H	B	H	B	A	B	A	A	H	B	H	H	A	H	H
JHI-Hv50k-2016-227997	4H	4777649	A	B	H	H	H	H	H	B	H	H	A	A	A	A	A	A	A	A	H	A	H	A	A	A	A	A	H	H	B	A	B	A	H	B	H	B	A	B	A	A	H	B	H	H	A	H	H
JHI-Hv50k-2016-227998	4H	4778998	A	B	H	H	H	H	H	B	H	H	A	A	A	A	A	A	A	A	H	A	H	A	A	A	A	A	H	H	B	A	B	A	H	B	H	B	A	B	A	A	H	B	H	H	A	H	H
JHI-Hv50k-2016-228007	4H	4781216	A	B	H	H	H	H	H	B	H	H	A	A	A	A	A	A	A	A	H	A	H	A	A	A	A	A	H	H	B	A	B	A	H	B	H	B	A	B	A	A	H	B	H	H	A	H	H
JHI-Hv50k-2016-228008	4H	4781935	A	B	H	H	H	H	H	B	H	H	A	A	A	A	A	A	A	A	H	A	H	A	A	A	A	A	H	H	B	A	B	A	H	B	H	B	A	B	A	A	H	B	H	H	A	H	H
JHI-Hv50k-2016-228010	4H	4782725	A	B	H	H	H	H	H	B	H	H	A	A	A	A	A	A	A	A	H	A	H	A	A	A	A	A	H	H	B	A	B	A	H	B	H	B	A	B	A	A	H	B	H	H	A	H	H
JHI-Hv50k-2016-228023	4H	4786305	A	B	H	H	H	H	H	B	H	H	A	A	A	A	A	A	A	A	H	A	H	A	A	A	A	A	H	H	B	A	B	A	H	B	H	B	A	B	A	A	H	B	H	H	A	H	H
JHI-Hv50k-2016-228030	4H	4786892	A	B	H	H	H	H	H	B	H	H	A	A	A	A	A	A	A	A	H	A	H	A	A	A	A	A	H	H	B	A	B	A	H	B	H	B	A	B	A	A	H	B	H	H	A	H	H
JHI-Hv50k-2016-228037	4H	4787972	A	B	H	H	H	H	H	B	H	H	A	A	A	A	A	A	A	A	H	A	H	A	A	A	A	A	H	H	B	A	B	A	H	B	H	B	A	B	A	A	H	B	H	H	A	H	H
JHI-Hv50k-2016-228041	4H	4802178	A	B	H	H	H	H	H	B	H	H	A	A	A	H	H	H	B	A	H	H	H	H	A	H	H	A	H	H	B	A	B	H	H	B	H	B	A	B	A	A	H	B	H	H	H	H	H
JHI-Hv50k-2016-228046	4H	4803989	A	B	H	H	H	H	H	B	H	H	A	A	A	H	H	H	B	A	H	H	H	H	A	H	H	A	H	H	B	A	B	H	H	B	H	B	A	B	A	A	H	B	H	H	H	H	H
JHI-Hv50k-2016-228050	4H	4804958	A	B	H	H	H	H	H	B	H	H	A	A	A	H	H	H	B	A	H	H	H	H	A	H	H	A	H	H	B	A	B	H	H	B	H	B	A	B	A	A	H	B	H	H	H	H	H
JHI-Hv50k-2016-228051	4H	4805552	A	B	H	H	H	H	H	B	H	H	A	A	A	H	H	H	B	A	H	H	H	H	A	H	H	A	H	H	B	A	B	H	H	B	H	B	A	B	A	A	H	B	H	H	H	H	H
JHI-Hv50k-2016-228054	4H	4851979	A	B	H	H	H	H	H	B	H	H	A	A	A	H	H	H	B	A	H	H	H	H	A	H	H	A	H	H	B	A	B	H	H	B	H	B	A	B	A	A	H	B	H	H	H	H	H
JHI-Hv50k-2016-228055	4H	4852287	A	B	H	H	H	H	H	B	H	H	A	A	A	H	H	H	B	A	H	H	H	H	A	H	H	A	H	H	B	A	B	H	H	B	H	B	A	B	A	A	H	B	H	H	H	H	H
JHI-Hv50k-2016-228077	4H	4926563	A	B	H	H	H	H	H	B	H	H	A	A	A	A	A	A	A	A	H	A	H	A	A	A	A	A	H	H	B	A	B	A	H	A	H	B	A	B	A	A	H	B	H	H	H	H	H
JHI-Hv50k-2016-228083	4H	4928162	A	B	H	H	H	H	H	B	H	H	A	A	A	A	A	A	A	A	H	A	H	A	A	A	A	A	H	H	B	A	B	A	H	A	H	B	A	B	A	A	H	B	H	H	H	H	H
JHI-Hv50k-2016-228084	4H	4928169	A	B	H	H	H	H	H	B	H	H	A	A	A	A	A	A	A	A	H	A	H	A	A	A	A	A	H	H	B	A	B	A	H	A	H	B	A	B	A	A	H	B	H	H	H	H	H
JHI-Hv50k-2016-228089	4H	4984878	A	B	H	H	H	H	H	B	H	H	A	A	A	A	A	A	A	A	H	A	H	A	A	A	A	A	H	H	B	A	B	A	H	A	H	B	A	B	A	A	H	B	H	H	H	H	H
JHI-Hv50k-2016-228092	4H	4985109	A	B	H	H	H	H	H	B	H	H	A	A	A	A	A	A	A	A	H	A	H	A	A	A	A	A	H	H	B	A	B	A	H	A	H	B	A	B	A	A	H	B	H	H	H	H	H
JHI-Hv50k-2016-228101	4H	4988719	A	B	H	H	H	H	H	B	H	H	A	A	A	A	A	A	A	A	H	A	H	A	A	A	A	A	H	H	B	A	B	A	H	A	H	B	A	B	A	A	H	B	H	H	H	H	H
JHI-Hv50k-2016-257865	4H	579273018	A	B	H	H	A	H	H	A	H	A	A	H	H	H	A	H	A	H	H	H	H	A	A	H	H	A	B	B	B	B	B	B	B	B	B	B	B	B	B	B	H	B	B	B	B	H	B
JHI-Hv50k-2016-257938	4H	579840755	A	B	H	H	A	H	H	A	H	A	A	H	H	H	A	H	A	H	H	H	H	A	A	H	H	A	B	B	B	B	B	B	B	B	B	B	B	B	B	B	H	B	B	B	B	H	B
JHI-Hv50k-2016-258005	4H	579917679	A	B	H	H	A	H	H	A	H	A	A	H	H	H	A	H	A	H	H	H	H	A	A	H	H	A	B	B	B	B	B	B	B	B	B	B	B	B	B	B	H	B	B	B	B	H	B
JHI-Hv50k-2016-258008	4H	579918182	A	B	H	H	A	H	H	A	H	A	A	H	H	H	A	H	A	H	H	H	H	A	A	H	H	A	B	B	B	B	B	B	B	B	B	B	B	B	B	B	H	B	B	B	B	H	B
JHI-Hv50k-2016-258012	4H	579919184	A	B	H	H	A	H	H	A	H	A	A	H	H	H	A	H	A	H	H	H	H	A	A	H	H	A	B	B	B	B	B	B	B	B	B	B	B	B	B	B	H	B	B	B	B	H	B
JHI-Hv50k-2016-258015	4H	579920687	A	B	H	H	A	H	H	A	H	A	A	H	H	H	A	H	A	H	H	H	H	A	A	H	H	A	B	B	B	B	B	B	B	B	B	B	B	B	B	B	H	B	B	B	B	H	B
JHI-Hv50k-2016-258057	4H	580170243	A	B	H	H	A	H	H	A	H	A	A	H	H	H	A	H	A	H	H	H	H	A	A	H	H	A	B	B	B	B	B	B	B	B	B	B	B	B	B	B	H	B	B	B	B	B	B
JHI-Hv50k-2016-258126	4H	580474503	A	-	H	H	A	H	H	A	H	A	A	H	H	H	A	H	A	H	H	H	H	A	A	H	H	A	B	B	B	B	B	B	B	B	B	B	B	B	B	B	B	B	B	B	B	B	B
JHI-Hv50k-2016-258154	4H	580484122	A	B	H	H	A	H	H	A	H	A	A	H	H	H	A	H	A	H	H	H	H	A	A	H	H	A	B	B	B	B	B	B	B	B	B	B	B	B	B	B	B	B	B	B	B	B	B
JHI-Hv50k-2016-258168	4H	580556857	A	B	H	H	A	H	H	A	H	A	A	H	H	H	A	H	A	H	H	H	H	A	A	H	H	A	B	B	B	B	B	B	B	B	B	B	B	B	B	B	B	B	B	B	B	B	B
JHI-Hv50k-2016-258182	4H	580557448	A	B	H	H	A	H	H	A	H	A	A	H	H	H	A	H	A	H	H	H	H	A	A	H	H	A	B	B	B	B	B	B	B	B	B	B	B	B	B	B	B	B	B	B	B	B	B
JHI-Hv50k-2016-258183	4H	580557518	A	B	H	H	A	H	H	A	H	A	A	H	H	H	A	H	A	H	H	H	H	A	A	H	H	A	B	B	B	B	B	B	B	B	B	B	B	B	B	B	B	B	B	B	B	B	B
JHI-Hv50k-2016-258184	4H	580557526	A	B	H	H	A	H	H	A	H	A	A	H	H	H	A	H	A	H	H	H	H	A	A	H	H	A	B	B	B	B	B	B	B	B	B	B	B	B	B	B	B	B	B	B	B	B	B
JHI-Hv50k-2016-258194	4H	580566546	A	B	H	H	A	H	H	A	H	A	A	H	H	H	A	H	A	H	H	H	H	A	A	H	H	A	B	B	B	B	B	B	B	B	B	B	B	B	B	B	B	B	B	B	B	B	B
JHI-Hv50k-2016-258243	4H	580597580	A	B	H	H	A	H	H	A	H	A	A	H	H	H	A	H	A	H	H	H	H	A	A	H	H	A	B	B	B	B	B	-	B	B	B	B	B	B	B	B	B	B	B	B	B	B	B
JHI-Hv50k-2016-258250	4H	580620734	A	B	H	H	A	H	H	A	H	A	A	H	H	H	A	H	A	H	H	H	H	A	A	H	H	A	B	B	B	B	B	B	B	B	B	B	B	B	B	B	B	B	B	B	B	B	B
JHI-Hv50k-2016-258251	4H	580621001	A	B	H	H	A	H	H	A	H	A	A	H	H	H	A	H	A	H	H	H	H	A	A	H	H	A	B	B	B	B	B	B	B	B	B	B	B	B	B	B	B	B	B	B	B	B	B
JHI-Hv50k-2016-258304	4H	580940865	-	B	H	H	-	H	H	-	H	-	-	H	H	H	-	H	-	H	H	H	H	-	-	H	H	-	B	B	B	B	B	B	B	B	B	B	B	B	B	B	B	B	B	B	B	B	B
JHI-Hv50k-2016-258340	4H	581039188	A	B	H	H	A	H	H	A	H	A	A	H	H	H	A	H	A	H	H	H	H	A	A	H	H	A	B	B	B	B	B	B	B	B	B	B	B	B	B	B	B	B	B	B	B	B	B
JHI-Hv50k-2016-258355	4H	581070111	A	-	H	H	A	H	H	A	H	A	A	H	H	H	A	H	A	H	H	H	H	A	A	H	H	A	-	-	-	-	-	-	-	-	-	-	-	-	-	-	-	-	-	-	-	-	-
JHI-Hv50k-2016-258366	4H	581247186	-	B	H	H	-	H	H	-	H	-	-	H	H	H	-	H	-	H	H	H	H	-	-	H	H	-	B	B	B	B	B	B	B	B	B	B	B	B	B	B	B	B	B	B	B	B	B
JHI-Hv50k-2016-258402	4H	581614493	A	B	H	H	A	H	H	A	H	A	A	H	H	H	A	H	A	H	H	H	H	A	A	H	H	A	B	B	B	B	B	B	B	B	B	B	B	B	B	B	B	B	B	B	B	B	B
JHI-Hv50k-2016-258417	4H	581714780	A	B	H	H	A	H	H	A	H	A	A	H	H	H	A	H	A	H	H	H	H	A	A	H	H	A	B	B	B	B	B	B	B	B	B	B	B	B	B	B	B	B	B	B	B	B	B
JHI-Hv50k-2016-258419	4H	581715409	A	B	H	H	A	H	H	A	H	A	A	H	H	H	A	H	A	H	H	H	H	A	A	H	H	A	B	B	B	B	B	B	B	B	B	B	B	B	B	B	B	B	B	B	B	B	B
JHI-Hv50k-2016-258422	4H	581718135	A	B	H	H	A	H	H	A	H	A	A	H	H	H	A	H	A	H	H	H	H	A	A	H	H	A	B	B	B	B	B	B	B	B	B	B	B	B	B	B	B	B	B	B	B	B	B
JHI-Hv50k-2016-258442	4H	581758711	A	B	H	H	A	H	H	A	H	A	A	H	H	H	A	H	A	H	H	H	H	A	A	H	H	A	B	B	B	B	B	B	B	B	B	B	B	B	B	B	B	B	B	B	B	B	B
JHI-Hv50k-2016-258457	4H	581790118	A	B	H	H	A	H	H	A	H	A	A	H	H	H	A	H	A	H	H	H	H	A	A	H	H	A	B	B	B	B	B	B	B	B	B	B	B	B	B	B	B	B	B	B	B	B	B
JHI-Hv50k-2016-258458	4H	581790179	A	B	A	A	A	H	A	A	A	A	A	A	A	A	A	A	A	A	A	A	H	A	A	A	A	A	B	B	B	B	B	B	B	B	B	B	B	B	B	B	B	B	B	B	B	B	B
JHI-Hv50k-2016-258801	4H	584932739	A	B	H	H	A	H	H	A	H	A	A	H	H	H	A	H	A	H	H	H	H	A	A	H	H	A	B	B	B	B	B	B	B	B	B	B	B	B	B	B	B	B	B	B	B	B	B
JHI-Hv50k-2016-258805	4H	584932950	A	-	H	H	A	H	H	A	H	A	A	H	H	H	A	H	A	H	H	H	H	A	A	H	H	A	-	-	-	-	-	-	-	-	-	-	-	-	-	-	-	-	-	-	-	-	B
JHI-Hv50k-2016-258809	4H	584955599	A	B	H	H	A	H	H	A	H	A	A	H	H	H	A	H	A	H	H	H	H	A	A	H	H	A	B	B	B	B	B	B	B	B	B	B	B	B	B	B	B	B	B	B	B	B	B
JHI-Hv50k-2016-258826	4H	585200521	A	B	H	H	A	H	H	A	H	A	A	H	H	H	A	H	A	H	H	H	H	A	A	H	H	A	B	B	B	B	B	B	B	B	B	B	B	B	B	B	B	B	B	B	B	B	B
JHI-Hv50k-2016-258849	4H	585756366	A	B	H	H	A	H	H	A	H	A	A	H	H	H	A	H	A	H	H	H	H	A	A	H	H	A	B	B	B	B	B	B	B	B	B	B	B	B	B	B	B	B	B	B	B	B	B
JHI-Hv50k-2016-258850	4H	585756767	A	B	H	H	A	H	H	A	H	A	A	H	H	H	A	H	A	H	H	H	H	A	A	H	H	A	B	B	B	B	B	B	B	B	B	B	B	B	B	B	B	B	B	B	B	B	B
JHI-Hv50k-2016-258889	4H	586058068	A	B	H	H	A	H	H	A	H	A	A	H	H	H	A	H	A	H	H	H	H	A	A	H	H	A	B	B	B	B	B	B	B	B	B	B	B	B	B	B	B	B	B	B	B	B	B
JHI-Hv50k-2016-258928	4H	586101993	A	B	H	H	A	H	H	A	H	A	A	H	H	H	A	H	A	H	H	H	H	A	A	H	H	A	B	B	B	B	B	B	B	B	B	B	B	B	B	B	B	B	B	B	B	B	B
JHI-Hv50k-2016-258940	4H	586109479	A	B	H	H	A	H	H	A	H	A	A	H	H	H	A	H	A	H	H	H	H	A	A	H	H	A	B	B	B	B	B	B	B	B	B	B	B	B	B	B	B	B	B	B	B	B	B
JHI-Hv50k-2016-258941	4H	586109831	A	B	H	H	A	H	H	A	H	A	A	H	H	H	A	H	A	H	H	H	H	A	A	H	H	A	B	B	B	B	B	B	B	B	B	B	B	B	B	B	B	B	B	B	B	B	B
JHI-Hv50k-2016-258949	4H	586246134	A	B	H	H	A	H	H	A	H	A	A	H	H	H	A	H	A	H	H	H	H	A	A	H	H	A	B	B	B	B	B	B	B	B	B	B	B	B	B	B	B	B	B	B	B	B	B
JHI-Hv50k-2016-258950	4H	586246223	A	B	H	H	A	H	H	A	H	A	A	H	H	H	A	H	A	H	H	H	H	A	A	H	H	A	B	B	B	B	B	B	B	B	B	B	B	B	B	B	B	B	B	B	B	B	B
JHI-Hv50k-2016-258972	4H	586262603	A	B	H	H	A	H	H	A	H	A	A	H	H	H	A	H	A	H	H	H	H	A	A	H	H	A	B	B	B	B	B	B	B	B	B	B	B	B	B	B	B	B	B	B	B	B	B
JHI-Hv50k-2016-258979	4H	586311370	A	B	H	H	A	H	H	A	H	A	A	H	H	H	A	H	A	H	H	H	H	A	A	H	H	A	B	B	B	B	B	B	B	B	B	B	B	B	B	B	B	B	B	B	B	B	B
JHI-Hv50k-2016-258990	4H	586396107	A	B	H	H	A	H	H	A	H	A	A	H	H	H	A	H	A	H	H	H	H	A	A	H	H	A	B	B	B	B	B	B	B	B	B	B	B	B	B	B	B	B	B	B	B	B	B
JHI-Hv50k-2016-258991	4H	586396126	A	B	H	H	A	H	H	A	H	A	A	H	H	H	A	H	A	H	H	H	H	A	A	H	H	A	B	B	B	B	B	B	B	B	B	B	B	B	B	B	B	B	B	B	B	B	B
JHI-Hv50k-2016-259052	4H	586709255	A	B	H	H	A	H	H	A	H	A	A	H	H	H	A	H	A	H	H	H	H	A	A	H	H	A	B	B	B	B	B	B	B	B	B	B	B	B	B	B	B	B	B	B	B	B	B
JHI-Hv50k-2016-259359	4H	590631863	A	B	H	H	A	H	H	A	H	A	A	H	H	H	A	H	A	H	H	H	H	A	A	H	H	A	B	B	B	B	B	B	B	B	B	B	B	B	B	B	B	B	B	B	B	B	B
JHI-Hv50k-2016-259360	4H	590632001	A	B	H	H	A	H	H	A	H	A	A	H	H	H	A	H	A	H	H	H	H	A	A	H	H	A	B	B	B	B	B	B	B	B	B	B	B	B	B	B	B	B	B	B	B	B	B
JHI-Hv50k-2016-259362	4H	590632327	A	B	H	H	A	H	H	A	H	A	A	H	H	H	A	H	A	H	H	H	H	A	A	H	H	A	B	B	B	B	B	B	B	B	B	B	B	B	B	B	B	B	B	B	B	B	B
JHI-Hv50k-2016-259377	4H	590798360	A	B	H	H	A	H	H	A	H	A	A	H	H	H	A	H	A	H	H	H	H	A	A	H	H	A	B	B	B	B	B	B	B	B	B	B	B	B	B	B	B	B	B	B	B	B	B
JHI-Hv50k-2016-259389	4H	590917750	A	B	H	H	A	H	H	A	H	A	A	H	H	H	A	H	A	H	H	H	H	A	A	H	H	A	B	B	B	B	B	B	B	B	B	B	B	B	B	B	B	B	B	B	B	B	B
JHI-Hv50k-2016-259394	4H	590919128	-	B	H	H	-	H	H	-	H	-	-	H	H	H	-	H	-	H	H	H	H	-	-	H	H	-	B	B	B	B	B	B	B	B	B	B	B	B	B	B	B	B	B	B	B	B	B
JHI-Hv50k-2016-259398	4H	591004516	A	B	H	H	A	H	H	A	H	A	A	H	H	H	A	H	A	H	H	H	H	A	A	H	H	A	B	B	B	B	B	B	B	B	B	B	B	B	B	B	B	B	B	B	B	B	B
JHI-Hv50k-2016-259408	4H	591137008	A	B	H	H	A	H	H	A	H	A	A	H	H	H	A	H	A	H	H	H	H	A	A	H	H	A	B	B	B	B	B	B	B	B	B	B	B	B	B	B	B	B	B	B	B	B	B
JHI-Hv50k-2016-259411	4H	591295567	A	-	H	H	A	H	H	A	H	A	A	H	H	H	A	H	A	H	H	H	H	A	A	H	H	A	-	-	-	-	-	-	-	-	-	-	-	-	-	-	-	-	-	-	-	-	B
JHI-Hv50k-2016-259468	4H	593162294	A	B	H	H	A	H	H	A	H	A	A	H	H	H	A	H	A	H	H	H	H	A	A	H	H	A	B	B	B	B	B	B	B	B	B	B	B	B	B	B	B	B	B	B	B	B	B
JHI-Hv50k-2016-259590	4H	593589109	A	B	H	H	A	H	H	A	H	A	A	H	H	H	A	H	A	H	H	H	H	A	A	H	H	A	B	B	B	B	B	B	B	B	B	B	B	B	B	B	B	B	B	B	B	B	B
JHI-Hv50k-2016-259627	4H	593632226	A	B	H	H	A	H	H	A	H	A	A	H	H	H	A	H	A	H	H	H	H	A	A	H	H	A	B	B	B	B	B	B	B	B	B	B	B	B	B	B	B	B	B	B	B	B	B
JHI-Hv50k-2016-259641	4H	593639325	A	B	H	H	A	H	H	A	H	A	A	H	H	H	A	H	A	H	H	H	H	A	A	H	H	A	B	B	B	B	B	B	B	B	B	B	B	B	B	B	B	B	B	B	B	B	B
JHI-Hv50k-2016-259647	4H	593640180	A	B	H	H	A	H	H	A	H	A	A	H	H	H	A	H	A	H	H	H	H	A	A	H	H	A	B	B	B	B	B	B	B	B	B	B	B	B	B	B	B	B	B	B	B	B	B
JHI-Hv50k-2016-259660	4H	593641602	A	B	H	H	A	H	H	A	H	A	A	H	H	H	A	H	A	H	H	H	H	A	A	H	H	A	B	B	B	B	B	B	B	B	B	B	B	B	B	B	B	B	B	B	B	B	B
JHI-Hv50k-2016-259663	4H	593641689	A	B	H	H	A	H	H	A	H	A	A	H	H	H	A	H	A	H	H	H	H	A	A	H	H	A	B	B	B	B	B	B	B	B	B	B	B	B	B	B	B	B	B	B	B	B	B
JHI-Hv50k-2016-259665	4H	593642122	A	B	H	H	A	H	H	A	H	A	A	H	H	H	A	H	A	H	H	H	H	A	A	H	H	A	B	B	B	B	B	B	B	B	B	B	B	B	B	B	B	B	B	B	B	B	B
JHI-Hv50k-2016-259723	4H	594113120	A	B	H	H	A	H	H	A	H	A	A	H	H	H	A	H	A	H	H	H	H	A	A	H	H	A	B	B	B	B	B	B	B	B	B	B	B	B	B	B	B	B	B	B	B	B	B
JHI-Hv50k-2016-259728	4H	594113637	A	B	H	H	A	H	H	A	H	A	A	H	H	H	A	H	A	H	H	H	H	A	A	H	H	A	B	B	B	B	B	B	B	B	B	B	B	B	B	B	B	B	B	B	B	B	B
JHI-Hv50k-2016-259734	4H	594116735	A	B	H	H	A	H	H	A	H	A	A	H	H	H	A	H	A	H	H	H	H	A	A	H	H	A	B	B	B	B	B	B	B	B	B	B	B	B	B	B	B	B	B	B	B	B	B
JHI-Hv50k-2016-259764	4H	594402118	A	B	H	H	A	H	H	A	H	A	A	H	H	H	A	H	A	H	H	A	H	A	A	H	H	A	B	B	B	B	B	B	B	B	B	B	B	B	B	B	B	B	B	B	B	B	B
JHI-Hv50k-2016-259765	4H	594402998	A	B	H	H	A	H	H	A	H	A	A	H	H	H	A	H	A	H	H	A	H	A	A	H	H	A	B	B	B	B	B	B	B	B	B	B	B	B	B	B	B	B	B	B	B	B	B
JHI-Hv50k-2016-259778	4H	594466253	A	B	H	H	A	H	H	A	H	A	A	H	H	H	A	H	A	H	H	A	H	A	A	H	H	A	B	B	B	B	B	B	B	B	B	B	B	B	B	B	B	B	B	B	B	B	B
JHI-Hv50k-2016-259791	4H	594569193	A	B	H	H	A	H	H	A	H	A	A	H	H	H	A	H	A	H	H	A	H	A	A	H	H	A	B	B	B	B	B	B	B	B	B	B	B	B	B	B	B	B	B	B	B	B	B
JHI-Hv50k-2016-259827	4H	594715298	A	B	H	H	A	H	H	-	H	H	A	H	H	H	A	H	A	H	H	A	H	-	A	H	H	A	B	B	B	B	B	B	B	B	B	B	B	B	B	B	B	B	B	B	B	B	B
JHI-Hv50k-2016-259834	4H	594730232	A	B	H	H	A	H	H	A	H	A	A	H	H	H	A	H	A	H	H	A	H	A	A	H	H	A	B	B	B	B	B	B	B	B	B	B	B	B	B	B	B	B	B	B	B	B	B
JHI-Hv50k-2016-259839	4H	594731444	A	B	H	H	A	H	H	A	H	A	A	H	H	H	A	H	A	H	H	A	H	A	A	H	H	A	B	B	B	B	B	B	B	B	B	B	B	B	B	B	B	B	B	B	B	B	B
JHI-Hv50k-2016-259863	4H	594797259	A	B	H	H	A	H	H	A	H	A	A	H	H	H	A	H	A	H	H	A	H	A	A	H	H	A	B	B	B	B	B	B	B	B	B	B	B	B	B	B	B	B	B	B	B	B	B
JHI-Hv50k-2016-259906	4H	594998247	A	B	H	H	A	H	H	A	H	A	A	H	H	H	A	H	A	H	H	A	H	A	A	H	H	A	B	B	B	B	B	B	B	B	B	B	B	B	B	B	B	B	B	B	B	B	B
JHI-Hv50k-2016-259917	4H	594999285	A	B	H	H	A	H	H	A	H	A	A	H	H	H	A	H	A	H	H	A	H	A	A	H	H	A	B	B	B	B	B	B	B	B	B	B	B	B	B	B	B	B	B	B	B	B	B
JHI-Hv50k-2016-259926	4H	595002722	A	B	H	H	A	H	H	A	H	A	A	H	H	H	A	H	A	H	H	A	H	A	A	H	H	A	B	B	B	B	B	B	B	B	B	B	B	B	B	B	B	B	B	B	B	B	B
JHI-Hv50k-2016-259936	4H	595104356	A	B	H	H	A	H	H	A	H	A	A	H	H	H	A	H	A	H	H	A	H	A	A	H	H	A	B	B	B	B	B	B	B	B	B	B	B	B	B	B	B	B	B	B	B	B	B
JHI-Hv50k-2016-259937	4H	595104747	A	B	H	H	A	H	H	A	H	A	A	H	H	H	A	H	A	H	H	A	H	A	A	H	H	A	B	B	B	B	B	B	B	B	B	B	B	B	B	B	B	B	B	B	B	B	B
JHI-Hv50k-2016-259938	4H	595104971	A	B	H	H	A	H	H	A	H	A	A	H	H	H	A	H	A	H	H	A	H	A	A	H	H	A	B	B	B	B	B	B	B	B	B	B	B	B	B	B	B	B	B	B	B	B	B
JHI-Hv50k-2016-259939	4H	595105096	A	B	H	H	A	H	H	A	H	A	A	H	H	H	A	H	A	H	H	A	H	A	A	H	H	A	B	B	B	B	B	B	B	B	B	B	B	B	B	B	B	B	B	B	B	B	B
JHI-Hv50k-2016-259968	4H	595348580	A	B	H	H	A	H	H	A	H	A	A	H	H	H	A	H	A	H	H	A	H	A	A	H	H	A	B	B	B	B	B	B	B	B	B	B	B	B	B	B	B	B	B	B	B	B	B
JHI-Hv50k-2016-261211	4H	600030620	A	B	A	H	A	H	H	A	H	A	A	H	H	A	A	H	A	H	H	A	H	A	A	H	H	A	B	B	B	B	B	B	B	B	B	B	B	B	B	B	B	B	B	B	B	B	B
JHI-Hv50k-2016-261240	4H	600036196	A	B	A	H	A	H	H	A	H	A	A	H	H	A	A	H	A	H	H	A	H	A	A	H	H	A	B	B	B	B	B	B	B	B	B	B	B	B	B	B	B	B	B	B	B	B	B
JHI-Hv50k-2016-261256	4H	600127818	A	B	A	H	A	H	H	A	H	A	A	H	H	A	A	H	A	H	H	A	H	A	A	H	H	A	B	B	B	B	B	B	B	B	B	B	B	B	B	B	B	B	B	B	B	B	B
JHI-Hv50k-2016-261301	4H	600133253	A	B	A	H	A	H	H	A	H	A	A	H	H	A	A	H	A	H	H	A	H	A	A	H	H	A	B	B	B	B	B	B	B	B	B	B	B	B	B	B	B	B	B	B	B	B	B
JHI-Hv50k-2016-261340	4H	600394229	A	B	A	H	A	H	H	A	H	A	A	H	H	A	A	H	A	H	H	A	H	A	A	H	H	A	B	B	B	B	B	B	B	B	B	B	B	B	B	B	B	B	B	B	B	B	B
JHI-Hv50k-2016-261365	4H	600468334	A	B	A	H	A	H	H	A	H	H	A	H	H	A	A	H	A	H	H	A	H	A	A	H	H	A	B	B	B	B	B	B	B	B	B	B	B	B	B	B	B	B	B	B	B	B	B
JHI-Hv50k-2016-261411	4H	600635238	A	B	A	H	A	H	H	A	H	H	A	H	H	A	A	H	A	H	H	A	H	A	A	H	H	A	B	B	B	B	B	B	B	B	B	B	B	B	B	B	B	B	B	B	B	B	B
JHI-Hv50k-2016-261412	4H	600635337	A	B	A	H	A	H	H	A	H	H	A	H	H	A	A	H	A	H	H	A	H	A	A	H	H	A	B	B	B	B	B	B	B	B	B	B	B	B	B	B	B	B	B	B	B	B	B
JHI-Hv50k-2016-261416	4H	600635541	A	B	A	H	A	H	H	A	H	H	A	H	H	A	A	H	A	H	H	A	H	A	A	H	H	A	B	B	B	B	B	B	B	B	B	B	B	B	B	B	B	B	B	B	B	B	B
JHI-Hv50k-2016-261422	4H	600644598	A	B	A	H	A	H	H	A	H	H	A	H	H	A	A	H	A	H	H	A	H	A	A	H	H	A	B	B	B	B	B	B	B	B	B	B	B	B	B	B	B	B	B	B	B	B	B
JHI-Hv50k-2016-261435	4H	600666352	A	B	A	H	A	H	H	A	H	H	A	H	H	A	A	H	A	H	H	A	H	A	A	H	H	A	B	B	B	B	B	B	B	B	B	B	B	B	B	B	B	B	B	B	B	B	B
JHI-Hv50k-2016-261458	4H	600671105	A	B	A	H	A	H	H	A	H	H	A	H	H	A	A	-	A	H	H	A	-	A	A	H	H	A	B	B	B	B	B	B	B	B	B	B	B	B	B	B	B	B	B	B	B	B	B
JHI-Hv50k-2016-261524	4H	601104994	A	B	A	H	A	H	H	A	H	H	H	H	H	A	A	H	A	H	H	A	H	A	A	H	H	A	B	B	B	B	B	B	B	B	B	B	B	B	B	B	B	B	B	B	B	B	B
JHI-Hv50k-2016-261533	4H	601128323	A	B	A	H	A	H	H	A	H	H	H	H	H	A	A	H	A	H	H	A	H	A	A	H	H	A	B	B	B	B	B	B	B	B	B	B	B	B	B	B	B	B	B	B	B	B	B
JHI-Hv50k-2016-261567	4H	601199548	A	B	A	H	A	H	H	A	H	H	H	H	H	A	A	H	A	H	H	A	H	A	A	H	H	A	B	B	B	B	B	B	B	B	B	B	B	B	B	B	B	B	B	B	B	B	B
JHI-Hv50k-2016-261569	4H	601199692	A	B	A	H	A	H	H	A	H	H	H	H	H	A	A	H	A	H	H	A	H	A	A	H	H	A	B	B	B	B	B	B	B	B	B	B	B	B	B	B	B	B	B	B	B	B	B
JHI-Hv50k-2016-261572	4H	601201030	A	B	A	H	A	H	H	A	H	H	H	H	H	A	A	H	A	H	H	A	H	A	A	H	H	A	B	B	B	B	B	B	B	B	B	B	B	B	B	B	B	B	B	B	B	B	B
JHI-Hv50k-2016-261573	4H	601201634	A	B	A	H	A	H	H	A	H	H	H	H	H	A	A	H	A	H	H	A	H	A	A	H	H	A	B	B	B	B	B	B	B	B	B	B	B	B	B	B	B	B	B	B	B	B	B
JHI-Hv50k-2016-261592	4H	601370948	A	B	A	H	A	H	H	A	H	H	H	H	H	A	A	H	A	H	H	A	H	A	A	H	H	A	B	B	B	B	B	B	B	B	B	B	B	B	B	B	B	B	B	B	B	B	B
JHI-Hv50k-2016-261604	4H	601406167	A	B	A	H	A	H	H	A	H	H	H	H	H	A	A	H	A	H	H	A	H	A	A	H	H	A	B	B	B	B	B	B	B	B	B	B	B	B	B	B	B	B	B	B	B	B	B
JHI-Hv50k-2016-261627	4H	601567722	A	B	A	H	A	H	H	A	H	H	H	H	H	A	A	H	A	H	H	A	H	A	A	H	H	A	B	B	B	B	B	B	B	B	B	B	B	B	B	B	B	B	B	B	B	B	B
JHI-Hv50k-2016-261628	4H	601567870	A	B	A	H	A	H	H	A	H	H	H	H	H	A	A	H	A	H	H	A	H	A	A	H	H	A	B	B	B	B	B	B	B	B	B	B	B	B	B	B	B	B	B	B	B	B	B
JHI-Hv50k-2016-261629	4H	601567960	A	B	A	H	A	H	H	A	H	H	H	H	H	A	A	H	A	H	H	A	H	A	A	H	H	A	B	B	B	B	B	B	B	B	B	B	B	B	B	B	B	B	B	B	B	B	B
JHI-Hv50k-2016-261630	4H	601568256	A	B	A	H	A	H	H	A	H	H	H	H	H	A	A	H	A	H	H	A	H	A	A	H	H	A	B	B	B	B	B	B	B	B	B	B	B	B	B	B	B	B	B	B	B	B	B
JHI-Hv50k-2016-261631	4H	601568576	A	B	A	H	A	H	H	A	H	H	H	H	H	A	A	H	A	H	H	A	H	A	A	H	H	A	B	B	B	B	B	B	B	B	B	B	B	B	B	B	B	B	B	B	B	B	B
JHI-Hv50k-2016-261641	4H	601571084	-	B	-	H	-	H	H	-	H	H	H	H	H	-	-	H	-	H	H	-	H	-	-	H	H	-	B	B	B	B	B	B	B	B	B	B	B	B	B	B	B	B	B	B	B	B	B
JHI-Hv50k-2016-261643	4H	601571298	A	-	A	H	A	H	H	A	H	H	H	H	H	A	A	H	A	H	H	A	H	A	A	H	H	A	-	-	-	-	-	-	-	-	-	-	-	-	-	-	-	-	-	-	-	-	B
JHI-Hv50k-2016-261654	4H	601572419	A	B	A	H	A	H	H	A	H	H	H	H	H	A	A	H	A	H	H	A	H	A	A	H	H	A	B	B	B	B	B	B	B	B	B	B	B	B	B	B	B	B	B	B	B	B	B
JHI-Hv50k-2016-261662	4H	601574823	A	B	A	H	A	H	H	A	H	H	H	H	H	A	A	H	A	H	H	A	H	A	A	H	H	A	B	B	B	B	B	B	B	B	B	B	B	B	B	B	B	B	B	B	B	B	B
JHI-Hv50k-2016-261689	4H	601620499	A	B	A	H	A	H	H	A	H	H	H	H	H	A	A	H	A	H	H	A	H	A	A	H	H	A	B	B	B	B	B	B	B	B	B	B	B	B	B	B	B	B	B	B	B	B	B
JHI-Hv50k-2016-261690	4H	601620833	A	B	A	H	A	H	H	A	H	H	H	H	H	A	A	H	A	H	H	A	H	A	A	H	H	A	B	B	B	B	B	B	B	B	B	B	B	B	B	B	B	B	B	B	B	B	B
JHI-Hv50k-2016-261703	4H	601706866	A	B	A	H	A	H	H	A	H	H	H	H	H	A	A	H	A	H	H	A	H	A	A	H	H	A	B	B	B	B	B	B	B	B	B	B	B	B	B	H	B	B	B	B	B	B	B
JHI-Hv50k-2016-261708	4H	601707793	A	B	A	H	A	H	H	A	H	H	H	H	H	A	A	H	A	H	H	A	H	A	A	H	H	A	B	B	B	B	B	B	B	B	B	B	B	B	B	H	B	B	B	B	B	B	B
JHI-Hv50k-2016-261746	4H	601972230	A	B	A	H	A	H	H	A	H	H	H	H	H	A	A	H	A	H	H	A	H	A	A	H	H	A	B	B	B	B	B	B	B	B	B	B	B	B	B	H	B	B	B	B	B	B	B
JHI-Hv50k-2016-262076	4H	604402601	A	B	A	H	A	H	H	A	H	H	H	H	H	A	A	H	A	H	H	A	H	A	A	H	H	A	B	B	B	B	B	B	B	B	B	B	B	B	B	H	B	B	B	B	B	B	B
JHI-Hv50k-2016-262081	4H	604402806	A	B	A	H	A	H	H	A	H	H	H	H	H	A	A	H	A	H	H	A	H	A	A	H	H	A	B	B	B	B	B	B	B	B	B	B	B	B	B	H	B	B	B	B	B	B	B
JHI-Hv50k-2016-262246	4H	604660236	A	B	A	H	A	H	H	A	H	H	H	H	H	A	A	H	A	H	H	A	H	A	A	H	H	A	B	B	B	B	B	B	B	B	B	B	B	B	B	H	B	B	B	B	B	B	B
JHI-Hv50k-2016-262273	4H	604666005	A	B	A	H	A	H	H	A	H	H	H	H	H	A	A	H	A	H	H	A	H	A	A	H	H	A	B	B	B	B	B	B	B	B	B	B	B	B	B	H	B	B	B	B	B	B	B
JHI-Hv50k-2016-262278	4H	604666265	A	B	A	H	A	H	H	A	H	H	H	H	H	A	A	H	A	H	H	A	H	A	A	H	H	A	B	B	B	B	B	B	B	B	B	B	B	B	B	H	B	B	B	B	B	B	B
JHI-Hv50k-2016-262282	4H	604666626	A	B	A	H	A	H	H	A	H	H	H	H	H	A	A	H	A	H	H	A	H	A	A	H	H	A	B	B	B	B	B	B	B	B	B	B	B	B	B	H	B	B	B	B	B	B	B
JHI-Hv50k-2016-262325	4H	604802318	A	B	A	H	A	H	H	A	H	H	H	H	H	A	A	H	A	H	H	A	H	A	A	H	H	A	B	B	B	B	B	B	B	B	B	B	B	B	B	H	B	B	B	B	B	B	B
JHI-Hv50k-2016-262558	4H	605244575	A	B	A	H	A	H	H	A	H	H	H	H	H	A	A	H	A	H	H	A	H	A	A	H	H	A	B	B	B	B	B	B	B	B	B	B	B	B	B	H	B	B	B	B	B	B	B
JHI-Hv50k-2016-262563	4H	605359375	A	B	A	H	A	H	H	A	H	H	H	H	H	A	A	H	A	H	H	A	H	A	A	H	H	A	B	B	B	B	B	B	B	B	B	B	B	B	B	H	B	B	B	B	B	B	B
JHI-Hv50k-2016-262564	4H	605359448	A	B	A	H	A	H	H	A	H	H	H	H	H	A	A	H	A	H	H	A	H	A	A	H	H	A	B	B	B	B	B	B	B	B	B	B	B	B	B	H	B	B	B	B	B	B	B
JHI-Hv50k-2016-262637	4H	605493065	A	B	A	H	A	H	H	A	H	H	H	H	H	A	A	H	A	H	H	A	H	A	A	H	H	A	B	B	B	B	B	B	B	B	B	B	B	B	B	H	B	B	B	B	B	B	B
JHI-Hv50k-2016-262639	4H	605493168	A	B	A	H	A	H	H	A	H	H	H	H	H	A	A	H	A	H	H	A	H	A	A	H	H	A	B	B	B	B	B	B	B	B	B	B	B	B	B	H	B	B	B	B	B	B	B
JHI-Hv50k-2016-262642	4H	605493577	A	B	A	H	A	H	H	A	H	H	H	H	H	A	A	H	A	H	H	A	H	A	A	H	H	A	B	B	B	B	B	B	B	B	B	B	B	B	B	H	B	B	B	B	B	B	B
JHI-Hv50k-2016-262644	4H	605495816	A	B	A	H	A	H	H	A	H	H	H	H	H	A	A	H	A	H	H	A	H	A	A	H	H	A	B	B	B	B	B	B	B	B	B	B	B	B	B	H	B	B	B	B	B	B	B
JHI-Hv50k-2016-262645	4H	605495951	A	B	A	H	A	H	H	A	H	H	H	H	H	A	A	H	A	H	H	A	H	A	A	H	H	A	B	B	B	B	B	B	B	B	B	B	B	B	B	H	B	B	B	B	B	B	B
JHI-Hv50k-2016-262937	4H	608088939	A	B	A	H	A	H	H	A	H	H	H	H	H	A	A	H	H	H	H	A	H	A	A	H	H	A	B	B	B	B	B	B	B	H	B	B	B	B	B	H	B	B	B	B	B	B	B
JHI-Hv50k-2016-263100	4H	609224989	A	B	A	H	A	H	H	A	H	H	H	H	H	A	A	H	H	B	H	A	H	A	A	H	H	A	B	B	B	B	B	B	B	H	B	B	B	B	B	H	B	B	B	B	B	B	B
JHI-Hv50k-2016-263101	4H	609225135	A	B	A	H	A	H	H	A	H	H	H	H	H	A	A	H	H	B	H	A	H	A	A	H	H	A	B	B	B	B	B	B	B	H	B	B	B	B	B	H	B	B	B	B	B	B	B
JHI-Hv50k-2016-263102	4H	609225618	A	B	A	H	A	H	H	A	H	H	H	H	H	A	A	H	H	B	H	A	H	A	A	H	H	A	B	B	B	B	B	B	B	H	B	B	B	B	B	H	B	B	B	B	B	B	B
																																																	BB
[truncated: 3 more columns]
