# Supplementary material for: Genetic analysis of the single internode dwarf 1 mutant in barley
Source: BMC Plant Biol. 2025 Jul 2;25:797. doi: 10.1186/s12870-025-06790-6 (PMC12220251; doi:10.1186/s12870-025-06790-6)
Supplement: Supplementary file 2 — Supplementary Material 2. [file 12870_2025_6790_MOESM2_ESM.xlsx]

## Sheet: Sheet1
Additional Table 2 SNPs identifed by illumina sequencing of Birgitta ang BW850. The two C→T transitions in G3 and G4 are highlighted in green.
#CHROM	POS	ID	Birgitta	BW850 (sid1.b)
chr4H	569462485	Schr4H_569462485	C	T
chr4H	569462804	Schr4H_569462804	A	G
chr4H	569498744	Schr4H_569498744	G	A
chr4H	569546004	Schr4H_569546004	AG	A
chr4H	569581532	Schr4H_569581532	C	T
chr4H	569790820	Schr4H_569790820	G	A
chr4H	569790895	Schr4H_569790895	T	C
chr4H	569790896	Schr4H_569790896	T	C
chr4H	569791212	Schr4H_569791212	C	A
chr4H	569791235	Schr4H_569791235	C	T
chr4H	570212895	Schr4H_570212895	T	C
chr4H	570213270	Schr4H_570213270	C	T
chr4H	570903298	Schr4H_570903298	C	T
chr4H	571051990	Schr4H_571051990	A	G
chr4H	571310356	Schr4H_571310356	G	A
chr4H	571558331	Schr4H_571558331	G	A
chr4H	571671885	Schr4H_571671885	T	C
chr4H	571721428	Schr4H_571721428	C	A
chr4H	571773958	Schr4H_571773958	T	C
chr4H	571773959	Schr4H_571773959	G	A
chr4H	571773975	Schr4H_571773975	A	G
chr4H	571774246	Schr4H_571774246	A	G
chr4H	571774286	Schr4H_571774286	A	G
chr4H	571774290	Schr4H_571774290	G	A
chr4H	571821003	Schr4H_571821003	C	T
chr4H	571828334	Schr4H_571828334	T	C
chr4H	571828338	Schr4H_571828338	A	G
chr4H	571828341	Schr4H_571828341	T	C
chr4H	571828358	Schr4H_571828358	T	C
chr4H	571828403	Schr4H_571828403	A	T
chr4H	571828702	Schr4H_571828702	G	C
chr4H	571828707	Schr4H_571828707	A	T
chr4H	571828736	Schr4H_571828736	A	G
chr4H	571828750	Schr4H_571828750	T	A
chr4H	571828762	Schr4H_571828762	G	C
chr4H	571828777	Schr4H_571828777	C	G
chr4H	571828786	Schr4H_571828786	G	C
chr4H	572099585	Schr4H_572099585	G	T
chr4H	572099586	Schr4H_572099586	A	T
chr4H	572099587	Schr4H_572099587	G	C
chr4H	572099588	Schr4H_572099588	T	C
chr4H	572579800	Schr4H_572579800	G	T
chr4H	572737258	Schr4H_572737258	C	T
chr4H	572761769	Schr4H_572761769	C	T
chr4H	572966067	Schr4H_572966067	T	G
chr4H	572966091	Schr4H_572966091	T	G
